# Supplementary material for: Genotypic characterization of gentamicin and cephalosporin resistant Escherichia coli isolates from blood cultures in a Norwegian university hospital 2011–2015
Source: Antimicrob Resist Infect Control. 2017 Nov 29;6:121. doi: 10.1186/s13756-017-0280-2 (PMC5707821; doi:10.1186/s13756-017-0280-2)
Supplement: Additional file 1: — Overview of all 255 E. coli isolates from bacteremia with regards to antibiotic resistance profiles, MLVA type, and bla CTX-M and bla ampC. (XLS 82 kb) [file 13756_2017_280_MOESM1_ESM.xls]

## Sheet: ark
Isolate ID	Cefotaxime	Ceftazidime	Gentamicin	CTX-M phylogroup 1	CTX-M phylogroup 9	CTX-M phylogroup 2	blaCIT/CMY-2	blaDHA	CVN001	CVN002	CVN003	CVN004	CVN007	CVN014	CVN015	MLVA type	Major MLVA cluster	ST131 associated MLVA type
1	R	R	S	Neg	Pos	Neg			-2	2	-2	-2	3	4	5	1
2	S	S	S	Neg	Neg	Neg			-2	2	-2	-2	3	6	5	2
3	S	S	S	Neg	Neg	Neg			3	0	-2	13	3	5	5	3
4	R	R	S	Neg	Pos	Neg			3	0	-2	14	3	5	5	4	Yes
5	S	S	R	Neg	Neg	Neg			4	-2	-2	11	3	6	5	5
6	S	S	S	Neg	Neg	Neg			4	-2	-2	11	3	6	5	6
7	S	S	S	Neg	Neg	Neg			4	0	-2	11	3	5	5	7
8	R	R	R	Pos	Neg	Neg			4	2	-2	11	3	8	5	8
9	S	S	S	Neg	Neg	Neg			4	9	-2	11	3	6	5	9
10	S	S	R	Neg	Neg	Neg			4	11	-2	5	3	6	5	10
11	S	S	R	Neg	Neg	Neg			4	11	-2	5	3	7	5	11
12	S	S	R	Neg	Neg	Neg			4	11	-2	5	3	7	5	11
13	S	S	R	Neg	Neg	Neg			4	11	-2	5	3	7	5	11
14	S	S	S	Neg	Neg	Neg			4	11	-2	5	3	7	5	11
15	S	S	R	Neg	Neg	Neg			4	11	-2	5	3	10	5	12
16	S	S	S	Neg	Neg	Neg			4	11	-2	11	3	6	5	13
17	S	S	S	Neg	Neg	Neg			5	-2	-2	-2	3	5	5	14
18	S	S	S	Neg	Neg	Neg			5	-2	-2	5	3	4	5	15
19	S	S	S	Neg	Neg	Neg			5	-2	-2	6	3	4	5	16
20	S	S	S	Neg	Neg	Neg			5	-2	-2	10	3	3	5	17
21	S	S	S	Neg	Neg	Neg			5	-2	-2	10	3	4	5	18
22	S	S	S	Neg	Neg	Neg			5	-2	-2	10	3	5	5	19
23	S	S	S	Neg	Neg	Neg			5	-2	-2	10	3	5	5	19
24	S	S	S	Neg	Neg	Neg			5	-2	-2	10	3	6	5	20
25	S	S	R	Neg	Neg	Neg			5	-2	-2	10	3	7	5	21
26	S	S	S	Neg	Neg	Neg			5	-2	-2	10	3	7	5	21
27	S	S	S	Neg	Neg	Neg			5	-2	-2	11	1	9	5	22
28	S	S	S	Neg	Neg	Neg			5	-2	-2	11	3	-2	5	23
29	S	S	S	Neg	Neg	Neg			5	-2	-2	11	3	-2	5	23
30	R	R	S	Pos	Neg	Neg			5	-2	-2	11	3	1	5	24
31	S	S	S	Neg	Neg	Neg			5	-2	-2	11	3	4	4	25
32	S	R	S	Neg	Neg	Neg			5	-2	-2	11	3	4	5	26
33	S	S	S	Neg	Neg	Neg			5	-2	-2	11	3	4	5	26
34	S	S	S	Neg	Neg	Neg			5	-2	-2	11	3	4	5	26
35	S	S	S	Neg	Neg	Neg			5	-2	-2	11	3	4	5	26
36	S	S	S	Neg	Neg	Neg			5	-2	-2	11	3	5	4	27
37	S	S	S	Neg	Neg	Neg			5	-2	-2	11	3	5	5	28
38	S	S	S	Neg	Neg	Neg			5	-2	-2	11	3	5	5	28
39	S	S	S	Neg	Neg	Neg			5	-2	-2	11	3	5	5	28
40	R	R	S	Neg	Neg	Neg	Neg	Neg	5	-2	-2	11	3	6	5	29
41	S	R	S	Neg	Neg	Neg			5	-2	-2	11	3	6	5	29
42	S	S	S	Neg	Neg	Neg			5	-2	-2	11	3	6	5	29
43	S	S	S	Neg	Neg	Neg			5	-2	-2	11	3	6	5	29
44	S	S	S	Neg	Neg	Neg			5	-2	-2	11	3	6	5	29
45	S	S	S	Neg	Neg	Neg			5	-2	-2	11	3	7	5	30
46	S	S	S	Neg	Neg	Neg			5	-2	-2	11	3	7	5	30
47	S	S	S	Neg	Neg	Neg			5	-2	-2	11	3	7	5	30
48	S	S	S	Neg	Neg	Neg			5	-2	-2	11	3	7	5	30
49	S	S	S	Neg	Neg	Neg			5	-2	-2	11	3	8	4	31
50	S	S	S	Neg	Neg	Neg			5	-2	-2	11	3	8	5	32
51	S	S	S	Neg	Neg	Neg			5	-2	-2	11	3	8	5	32
52	S	R	S	Neg	Neg	Neg			5	-2	-2	11	3	9	5	33
53	S	S	R	Neg	Neg	Neg			5	-2	-2	11	3	10	5	34
54	S	S	S	Neg	Neg	Neg			5	-2	-2	11	3	10	5	34
55	S	S	S	Neg	Neg	Neg			5	-2	-2	11	3	11	5	34
56	S	S	S	Neg	Neg	Neg			5	-2	-2	11	3	11	5	34
57	S	S	R	Neg	Neg	Neg			5	-2	-2	11	3	12	5	35
58	S	S	S	Neg	Neg	Neg			5	-2	-2	11	3	12	5	35
59	S	S	S	Neg	Neg	Neg			5	-2	-2	11	3	12	5	35
60	S	S	R	Neg	Neg	Neg			5	-2	-2	13	3	5	5	36
61	S	S	S	Neg	Neg	Neg			5	-2	4	-2	3	5	5	37
62	S	S	R	Neg	Neg	Neg			5	-2	6	11	3	2	5	38
63	R	R	R	Pos	Neg	Neg			5	0	-2	13	3	5	5	39
64	R	R	R	Neg	Pos	Neg			5	0	-2	13	3	5	5	39
65	R	R	R	Pos	Neg	Neg			5	0	-2	13	3	6	5	40
66	S	S	R	Neg	Neg	Neg			5	0	-2	13	3	7	5	41
67	R	R	R	Pos	Neg	Neg			5	0	4	11	3	2	5	42
68	S	S	R	Neg	Neg	Neg			5	0	4	11	3	2	5	42
69	R	R	S	Pos	Neg	Neg			5	0	6	11	3	2	5	43
70	R	R	S	Pos	Neg	Neg			5	0	6	11	3	2	5	43
71	S	S	R	Neg	Neg	Neg			5	0	6	11	3	2	5	43
72	S	S	S	Neg	Neg	Neg			5	2	-2	10	3	3	5	44
73	R	S	S	Neg	Neg	Neg			5	2	-2	11	3	3	5	45
74	S	S	S	Neg	Neg	Neg			5	2	-2	11	3	6	5	46
75	R	R	S	Pos	Neg	Neg			5	2	-2	11	3	9	5	47
76	S	S	R	Neg	Neg	Neg			5	2	-2	11	3	9	5	47
77	S	S	S	Neg	Neg	Neg			5	2	-2	13	3	6	5	48
78	R	R	S	Pos	Neg	Neg			5	2	-2	13	3	8	5	49
79	R	R	R	Pos	Neg	Neg			5	2	-2	13	3	8	5	49
80	R	R	R	Pos	Neg	Neg			5	2	-2	13	3	8	5	49
81	R	S	S	Neg	Pos	Neg			5	2	-2	13	3	8	5	49
82	S	S	R	Neg	Neg	Neg			5	2	-2	13	3	10	5	50
83	R	R	R	Pos	Neg	Neg			5	2	0	11	3	7	5	51
84	S	S	R	Neg	Neg	Neg			5	2	5	11	4	2	5	52
85	S	S	S	Neg	Neg	Neg			5	2	6	11	3	6	5	53
86	S	S	S	Neg	Neg	Neg			5	3	-2	11	3	6	5	54
87	R	R	S	Pos	Neg	Neg			5	8	-2	11	3	9	5	55
88	R	R	R	Pos	Neg	Neg			5	8	-2	13	3	10	5	56
89	R	R	R	Pos	Neg	Neg			5	8	-2	13	3	10	5	56
90	S	S	S	Neg	Neg	Neg			5	8	1	-2	6	2	5	57
91	R	R	S	Neg	Neg	Neg	Pos	Neg	5	15	-2	13	3	4	5	58
92	S	S	R	Neg	Neg	Neg			6	-2	-2	9	3	5	5	59	Yes
93	R	S	S	Pos	Neg	Neg			6	-2	-2	10	2	9	5	60
94	S	S	S	Neg	Neg	Neg			6	-2	-2	10	3	5	5	61	Yes
95	R	R	S	Pos	Neg	Neg			6	-2	-2	10	3	6	5	62
96	S	S	S	Neg	Neg	Neg			6	-2	-2	10	3	7	5	63
97	S	S	S	Neg	Neg	Neg			6	-2	-2	10	3	7	5	63
98	S	S	S	Neg	Neg	Neg			6	-2	-2	10	3	8	5	64
99	R	R	R	Pos	Neg	Neg			6	-2	-2	11	2	6	5	65
100	R	R	S	Pos	Neg	Neg			6	-2	-2	11	2	9	5	66
101	S	S	S	Neg	Neg	Neg			6	-2	-2	11	3	4	5	67
102	R	R	S	Neg	Pos	Neg			6	-2	-2	11	3	5	5	68
103	R	R	R	Pos	Neg	Neg			6	-2	-2	11	3	5	5	68
104	R	R	R	Pos	Neg	Neg			6	-2	-2	11	3	5	5	68
105	S	S	S	Neg	Neg	Neg			6	-2	-2	11	3	5	5	68
106	R	R	S	Pos	Neg	Neg			6	-2	-2	11	3	6	5	69
107	R	R	S	Pos	Neg	Neg			6	-2	-2	11	3	6	5	69
108	S	S	S	Neg	Neg	Neg			6	-2	-2	11	3	6	5	69
109	S	S	S	Neg	Neg	Neg			6	-2	-2	11	3	6	5	69
110	S	S	S	Neg	Neg	Neg			6	-2	-2	11	3	6	5	69
111	R	R	S	Pos	Neg	Neg			6	-2	-2	11	3	7	5	70
112	S	S	S	Neg	Neg	Neg			6	-2	-2	11	3	7	5	70
113	S	S	S	Neg	Neg	Neg			6	-2	-2	11	3	7	5	70
114	R	R	S	Neg	Neg	Neg	Neg	Neg	6	-2	-2	11	3	8	5	71
115	S	S	S	Neg	Neg	Neg			6	-2	-2	11	3	8	5	71
116	S	S	S	Neg	Neg	Neg			6	-2	-2	11	3	8	5	71
117	S	S	S	Neg	Neg	Neg			6	-2	-2	11	3	9	5	72
118	R	R	S	Neg	Neg	Neg	Neg	Neg	6	-2	-2	11	3	11	5	73
119	S	S	S	Neg	Neg	Neg			6	-2	-2	11	3	11	5	73
120	S	S	S	Neg	Neg	Neg			6	-2	-2	11	3	11	5	73
121	S	S	S	Neg	Neg	Neg			6	-2	-2	11	3	13	5	74
122	S	S	S	Neg	Neg	Neg			6	-2	-2	13	3	6	5	75
123	R	R	S	Neg	Neg	Neg	Neg	Neg	6	-2	-2	13	3	7	5	76
124	S	S	S	Neg	Neg	Neg			6	-2	-2	14	3	-2	5	77	Yes	Yes
125	S	S	R	Neg	Neg	Neg			6	-2	-2	14	3	4	5	78	Yes	Yes
126	R	R	S	Pos	Neg	Neg			6	-2	-2	14	3	5	5	79	Yes	Yes
127	R	R	S	Pos	Neg	Neg			6	-2	-2	14	3	5	5	79	Yes	Yes
128	R	R	S	Pos	Neg	Neg			6	-2	-2	14	3	5	5	79	Yes	Yes
129	R	R	S	Pos	Pos	Neg			6	-2	-2	14	3	5	5	79	Yes	Yes
130	R	R	S	Neg	Pos	Neg			6	-2	-2	14	3	5	5	79	Yes	Yes
131	R	R	S	Neg	Pos	Neg			6	-2	-2	14	3	5	5	79	Yes	Yes
132	R	R	S	Pos	Neg	Neg			6	-2	-2	14	3	5	5	79	Yes	Yes
133	R	R	S	Pos	Neg	Neg			6	-2	-2	14	3	5	5	79	Yes	Yes
134	R	R	S	Pos	Neg	Neg			6	-2	-2	14	3	5	5	79	Yes	Yes
135	R	R	S	Pos	Neg	Neg			6	-2	-2	14	3	5	5	79	Yes	Yes
136	R	R	S	Neg	Pos	Neg			6	-2	-2	14	3	5	5	79	Yes	Yes
137	R	R	S	Pos	Neg	Neg			6	-2	-2	14	3	5	5	79	Yes	Yes
138	R	R	S	Neg	Pos	Neg			6	-2	-2	14	3	5	5	79	Yes	Yes
139	R	R	R	Neg	Neg	Neg	Pos	Neg	6	-2	-2	14	3	5	5	79	Yes	Yes
140	R	R	R	Pos	Neg	Neg			6	-2	-2	14	3	5	5	79	Yes	Yes
141	R	R	R	Neg	Pos	Neg			6	-2	-2	14	3	5	5	79	Yes	Yes
142	R	R	R	Pos	Neg	Neg			6	-2	-2	14	3	5	5	79	Yes	Yes
143	R	R	R	Pos	Neg	Neg			6	-2	-2	14	3	5	5	79	Yes	Yes
144	R	R	R	Neg	Pos	Neg			6	-2	-2	14	3	5	5	79	Yes	Yes
145	R	S	S	Pos	Neg	Neg			6	-2	-2	14	3	5	5	79	Yes	Yes
146	S	S	R	Neg	Neg	Neg			6	-2	-2	14	3	5	5	79	Yes	Yes
147	S	S	R	Neg	Neg	Neg			6	-2	-2	14	3	5	5	79	Yes	Yes
148	S	S	R	Neg	Neg	Neg			6	-2	-2	14	3	5	5	79	Yes	Yes
149	S	S	R	Neg	Neg	Neg			6	-2	-2	14	3	5	5	79	Yes	Yes
150	S	R	S	Neg	Neg	Neg			6	-2	-2	14	3	6	5	80	Yes	Yes
151	R	R	S	Pos	Neg	Neg			6	-2	-2	14	3	6	5	80	Yes	Yes
152	R	R	R	Pos	Neg	Neg	Neg	Neg	6	-2	-2	14	3	6	5	80	Yes	Yes
153	R	R	R	Pos	Neg	Neg			6	-2	-2	14	3	6	5	80	Yes	Yes
154	R	R	R	Pos	Neg	Neg			6	-2	-2	14	3	6	5	80	Yes	Yes
155	R	R	R	Pos	Neg	Neg			6	-2	-2	14	3	6	5	80	Yes	Yes
156	R	R	R	Pos	Neg	Neg			6	-2	-2	14	3	6	5	80	Yes	Yes
157	R	R	R	Pos	Neg	Neg			6	-2	-2	14	3	6	5	80	Yes	Yes
158	R	R	R	Pos	Neg	Neg			6	-2	-2	14	3	6	5	80	Yes	Yes
159	S	S	R	Neg	Neg	Neg			6	-2	-2	14	3	6	5	80	Yes	Yes
160	S	S	R	Neg	Neg	Neg			6	-2	-2	14	3	6	5	80	Yes	Yes
161	S	S	R	Neg	Neg	Neg			6	-2	-2	14	3	6	5	80	Yes	Yes
162	S	S	R	Neg	Neg	Neg			6	-2	-2	14	3	6	5	80	Yes	Yes
163	S	S	R	Neg	Neg	Neg			6	-2	-2	14	3	6	5	80	Yes	Yes
164	S	S	R	Neg	Neg	Neg			6	-2	-2	14	3	6	5	80	Yes	Yes
165	S	S	R	Neg	Neg	Neg			6	-2	-2	14	3	6	5	80	Yes	Yes
166	S	S	R	Neg	Neg	Neg			6	-2	-2	14	3	6	5	80	Yes	Yes
167	S	S	S	Neg	Neg	Neg			6	-2	-2	14	3	7	5	81	Yes	Yes
168	R	R	R	Pos	Neg	Neg			6	-2	-2	14	3	8	5	82	Yes	Yes
169	S	S	S	Neg	Neg	Neg			6	-2	-2	14	3	8	5	82	Yes	Yes
170	S	S	S	Neg	Neg	Neg			6	-2	-2	14	3	8	5	82	Yes	Yes
171	R	R	R	Neg	Pos	Neg			6	-2	-2	14	3	9	5	83	Yes	Yes
172	R	R	R	Neg	Pos	Neg			6	-2	-2	14	3	9	5	83	Yes	Yes
173	S	S	R	Neg	Neg	Neg			6	-2	-2	14	3	9	5	83	Yes	Yes
174	S	S	R	Neg	Neg	Neg			6	-2	-2	14	3	9	5	83	Yes	Yes
175	S	S	R	Neg	Neg	Neg			6	-2	-2	14	3	9	5	83	Yes	Yes
176	S	S	R	Neg	Neg	Neg			6	-2	-2	14	3	9	5	83	Yes	Yes
177	S	S	R	Neg	Neg	Neg			6	-2	-2	14	3	9	5	83	Yes	Yes
178	S	S	R	Neg	Neg	Neg			6	-2	-2	14	3	9	5	83	Yes	Yes
179	S	S	R	Neg	Neg	Neg			6	-2	-2	14	3	9	5	83	Yes	Yes
180	S	S	R	Neg	Neg	Neg			6	-2	-2	14	3	9	5	83	Yes	Yes
181	S	S	S	Neg	Neg	Neg			6	-2	-2	14	3	9	5	83	Yes	Yes
182	R	R	R	Neg	Pos	Neg			6	-2	-2	14	3	10	5	84	Yes	Yes
183	R	R	R	Neg	Pos	Neg			6	-2	-2	14	3	10	5	84	Yes	Yes
184	R	R	R	Neg	Pos	Neg			6	-2	-2	14	3	10	5	84	Yes	Yes
185	S	S	R	Neg	Neg	Neg			6	-2	-2	14	3	10	5	84	Yes	Yes
186	S	S	R	Neg	Neg	Neg			6	-2	-2	14	3	10	5	84	Yes	Yes
187	S	S	S	Neg	Neg	Neg			6	-2	-2	14	3	10	5	84	Yes	Yes
188	S	S	S	Neg	Neg	Neg			6	-2	-2	14	3	11	5	85	Yes	Yes
189	R	R	S	Neg	Pos	Neg			6	-2	2	-2	3	5	5	86	Yes
190	R	R	S	Pos	Neg	Neg			6	0	-2	14	3	5	5	87	Yes
191	R	R	S	Pos	Neg	Neg			6	0	-2	14	3	5	5	87	Yes
192	R	R	S	Pos	Neg	Neg			6	0	-2	14	3	5	5	87	Yes
193	R	R	S	Pos	Neg	Neg			6	0	-2	14	3	6	5	88	Yes
194	R	R	R	Pos	Neg	Neg			6	0	-2	14	3	6	5	88	Yes
195	R	R	R	Pos	Neg	Neg			6	0	-2	14	3	6	5	88	Yes
196	R	R	R	Pos	Neg	Neg			6	0	-2	14	3	6	5	88	Yes
197	S	S	R	Neg	Neg	Neg			6	0	-2	14	3	6	5	88	Yes
198	R	R	S	Pos	Neg	Neg			6	2	-2	9	3	15	5	89
199	R	R	R	Pos	Neg	Neg			6	2	-2	11	2	9	5	90
200	R	R	R	Pos	Neg	Neg			6	2	-2	11	2	9	5	90
201	R	R	S	Pos	Neg	Neg			6	2	-2	11	2	12	5	91
202	R	R	R	Pos	Neg	Neg	Neg	Neg	6	2	-2	11	3	3	5	92
203	R	R	R	Pos	Neg	Neg			6	2	-2	11	3	4	5	93
204	S	S	R	Neg	Neg	Neg			6	2	-2	11	3	4	5	93
205	R	R	S	Neg	Neg	Neg	Neg	Neg	6	2	-2	11	3	6	5	94
206	R	R	S	Neg	Neg	Neg	Neg	Neg	6	2	-2	11	3	6	5	94
207	S	S	S	Neg	Neg	Neg			6	2	-2	11	3	6	5	94
208	S	S	R	Neg	Neg	Neg			6	2	-2	11	3	8	5	95
209	R	R	S	Pos	Neg	Neg			6	2	-2	11	3	9	5	96
210	S	R	S	Neg	Neg	Neg	Neg	Neg	6	2	-2	11	3	10	5	97
211	R	R	S	Pos	Neg	Neg			6	2	-2	11	3	10	5	97
212	R	R	S	Neg	Neg	Neg	Neg	Neg	6	2	-2	11	3	11	5	98
213	R	R	R	Pos	Neg	Neg			6	2	-2	11	3	11	5	98
214	S	S	S	Neg	Neg	Neg			6	2	-2	11	3	11	5	98
215	R	R	R	Neg	Pos	Neg			6	2	-2	14	3	10	5	99	Yes
216	R	R	R	Pos	Neg	Neg			6	6	-2	14	3	6	5	100	Yes
217	R	R	R	Pos	Neg	Neg			6	7	-2	14	3	5	5	101	Yes
218	S	S	S	Neg	Neg	Neg			6	7	-2	15	3	3	5	102
219	S	S	S	Neg	Neg	Neg			6	8	-2	11	3	4	5	103
220	S	S	R	Neg	Neg	Neg			6	11	-2	11	3	11	5	104
221	S	S	R	Neg	Neg	Neg			6	11	-2	11	3	13	5	105
222	S	S	S	Neg	Neg	Neg			6	13	-2	11	3	8	5	106
223	S	S	S	Neg	Neg	Neg			6	15	-2	11	3	6	5	107
224	S	S	S	Neg	Neg	Neg			7	-2	-2	6	1	12	5	108
225	S	S	S	Neg	Neg	Neg			7	-2	-2	11	3	4	5	109
226	S	S	S	Neg	Neg	Neg			7	-2	-2	11	3	7	5	110
227	S	S	S	Neg	Neg	Neg			7	-2	-2	11	3	7	5	110
228	S	S	S	Neg	Neg	Neg			7	-2	-2	11	3	7	5	110
229	R	R	S	Pos	Neg	Neg			7	-2	-2	11	3	11	5	111
230	S	S	R	Neg	Neg	Neg			7	0	-2	11	3	10	5	112
231	S	S	S	Neg	Neg	Neg			7	0	-2	11	3	10	5	112
232	S	S	S	Neg	Neg	Neg			7	0	-2	11	3	10	5	112
233	S	S	R	Neg	Neg	Neg			7	0	5	-2	3	8	5	113
234	S	S	R	Neg	Neg	Neg			7	2	-2	11	3	7	5	114
235	S	S	S	Neg	Neg	Neg			7	2	-2	11	3	7	5	115
236	S	S	S	Neg	Neg	Neg			7	2	-2	11	3	8	5	116
237	R	R	R	Pos	Neg	Neg			7	2	-2	11	3	9	5	117
238	S	S	R	Neg	Neg	Neg			7	2	-2	11	3	9	5	117
239	S	S	S	Neg	Neg	Neg			7	2	-2	11	3	9	5	117
240	S	S	S	Neg	Neg	Neg			7	2	-2	11	3	9	5	117
241	S	S	S	Neg	Neg	Neg			7	2	-2	11	3	9	5	117
242	R	R	S	Neg	Neg	Neg	Pos	Neg	7	2	-2	11	3	10	5	118
243	S	S	R	Neg	Neg	Neg			7	2	-2	11	3	10	5	118
244	S	S	R	Neg	Neg	Neg			7	2	-2	11	3	10	5	118
245	S	S	R	Neg	Neg	Neg			7	2	-2	11	3	11	5	119
246	S	S	R	Neg	Neg	Neg			7	2	-2	11	3	11	5	119
247	S	S	R	Neg	Neg	Neg			7	2	-2	11	3	11	5	119
248	S	S	S	Neg	Neg	Neg			7	2	-2	11	3	11	5	119
249	S	S	R	Neg	Neg	Neg			7	2	-2	11	3	12	5	120
250	R	R	R	Pos	Neg	Neg			7	2	-2	11	3	13	5	121
251	S	S	R	Neg	Neg	Neg			7	2	-2	12	3	4	5	122
252	S	S	S	Neg	Neg	Neg			7	2	2	11	3	6	5	123
253	S	S	S	Neg	Neg	Neg			8	-2	-2	10	2	4	5	124
254	S	S	S	Neg	Neg	Neg			8	2	-2	11	3	6	5	125
255	S	S	S	Neg	Neg	Neg			8	2	-2	11	3	11	5	126
